# Supplementary material for: How many holes is too many? A prototype tool for estimating mosquito entry risk into damaged bed nets
Source: Malar J. 2017 Aug 1;16:304. doi: 10.1186/s12936-017-1951-4 (PMC5540337; doi:10.1186/s12936-017-1951-4)
Supplement: Supplementary file 1 — Additional file 1 Working version of the entry risk tool in Excel format. See Figure 9 for instructions in its use and interpretation. [file 12936_2017_1951_MOESM1_ESM.xlsx]

## Sheet: Sheet1
	Hourly net entry risk by Functional Area (one-mosquito-constantly-present)
	Species:	An. gambiae G3 colony
	FA1 - roof	perim. (mm)	area (mm2)	width (mm)	# enc/h	P(pass/enc)	# pass/h	LCL	UCL
	hole 1	10	10	10	0.013014	0.232879	0.00303069	0	1.04303
	hole 2	0	0	0	0	0	0	0	0
	hole 3	0	0	0	0	0	0	0	0
	hole 4	0	0	0	0	0	0	0	0
	hole 5	0	0	0	0	0	0	0	0
				Sub-total			0.00303069	0	2.33263
	FA2(low) - lower half of lower third	perim. (mm)	area (mm2)	width (mm)	# enc/h	P(pass/enc)	# pass/h	LCL	UCL
	hole 1	10	10	10	0.00171	0.170776	0.000292026	0	0.170292
	hole 2	0	0	0	0	0	0	0	0		Mean entry risk (net score) =			0.00611414
	hole 3	0	0	0	0	0	0	0	0
	hole 4	0	0	0	0	0	0	0	0
	hole 5	0	0	0	0	0	0	0	0
				Sub-total			0.000292026	0	0.381092
	FA2(high) - upper half of lower third	perim. (mm)	area (mm2)	width (mm)	# enc/h	P(pass/enc)	# pass/h	LCL	UCL
	hole 1	100	100	100	0.0027	0.861551	0.00232619	0	0.0323262
	hole 2	0	0	0	0	0	0	0	0
	hole 3	0	0	0	0	0	0	0	0
	hole 4	0	0	0	0	0	0	0	0
	hole 5	0	0	0	0	0	0	0	0
				Sub-total			0.00232619	0	0.0695262
	FA3 - upper two thirds of net side	perim. (mm)	area (mm2)	width (mm)	# enc/h	P(pass/enc)	# pass/h	LCL	UCL
	hole 1	100	100	100	0.00054	0.861551	0.000465238	0	0.0104652
	hole 2	0	0	0	0	0	0	0	0
	hole 3	0	0	0	0	0	0	0	0
	hole 4	0	0	0	0	0	0	0	0
	hole 5	0	0	0	0	0	0	0	0
				Sub-total			0.000465238	0	0.0228652
	Total of all hourly entry risks (Net score)						0.00611414	0	2.80611
